# Supplementary material for: Prediagnostic detection of mesothelioma by circulating calretinin and mesothelin – a case-control comparison nested into a prospective cohort of asbestos-exposed workers
Source: Sci Rep. 2018 Sep 25;8:14321. doi: 10.1038/s41598-018-32315-3 (PMC6156219; doi:10.1038/s41598-018-32315-3)
Supplement: Supplementary file 1 — Supplementary Table S1 [file 41598_2018_32315_MOESM1_ESM.xlsx]

## Sheet: Table S1 - Original data 2018 0
Case nr.	Case set	Case-control status	Mesothelioma subtype	Location of Mesothelioma	Date of diagnosis	Date of blood sample	Age at blood sample	Age at last blood sample before diagnosis	5-year age group	Months between blood sample and diagnosis	Date of calretinin measurement	Calretinin [ng/mL]	Date of mesothelin measurement	Mesothelin [nM]	Lung fibrosis	Pleural plaques	Pleural thickening	Pleural fibrosis	Smoking status	Asbestos exposure (expert rating)
1	1	1	epithelioid	pleural mesothelioma	2010-05-11	2008-12-16	64	64	61-65	16.8092	2016-12-19	0.172	2016-06-23	2.095	0	0	0	0	never smoker	very high asbestos exposure in at least 1 job
	1	0				2009-04-15	65		61-65		2018-02-16	0.129	2018-03-21	1.222	0	0	0	0	never smoker	high asbestos exposure in at least 1 job
	1	0				2009-05-19	63		61-65		2016-12-19	0.167	2016-06-23	0.759	0	0	0	0	former smoker	moderate asbestos exposure in at least 1 job
	1	0				2009-07-06	61		61-65		2017-03-14	0.176	2012-02-22	0.921	0	0	0	0	never smoker	high asbestos exposure in at least 1 job
	1	0				2009-06-05	64		61-65		2018-02-16	0.01	2018-03-21	0.853	0	0	0	0	current smoker	very high asbestos exposure in at least 1 job
2	2	1	biphasic	pleural mesothelioma	2011-08-11	2009-04-14	75	75	71-75	27.9276	2016-12-19	0.073	2016-12-16	1.087	0	0	0	0	former smoker	high asbestos exposure in at least 1 job
	2	0				2009-05-06	73		71-75		2018-02-16	0.048	2018-03-21	1.769	0	0	0	0	never smoker	very high asbestos exposure in at least 1 job
	2	0				2009-07-01	71		71-75		2017-03-14	0.185	2012-02-22	0.859	0	0	0	0	former smoker	moderate asbestos exposure in at least 1 job
	2	0				2009-06-23	71		71-75		2017-03-14	0.264	2012-02-22	1.28	0	0	0	0	former smoker	high asbestos exposure in at least 1 job
	2	0				2009-08-25	73		71-75		2018-02-16	0.133	2018-03-21	0.892	0	0	0	0	former smoker	high asbestos exposure in at least 1 job
4	3	1	not known	pleural mesothelioma	2014-09-22	2011-01-10	70	70	66-70	44.4408	2016-12-19	0.359	2016-12-16	1.211	0	0	0	0	former smoker	high asbestos exposure in at least 1 job
	3	0				2011-06-21	66		66-70		2018-02-14	0.234	2018-03-05	0.981	0	0	0	0	never smoker	high asbestos exposure in at least 1 job
	3	0				2011-01-20	67		66-70		2018-02-14	0.147	2018-03-05	0.614	0	0	0	0	former smoker	high asbestos exposure in at least 1 job
	3	0				2010-11-30	70		66-70		2016-12-19	0.104	2018-03-05	0.988	0	0	0	0	former smoker	high asbestos exposure in at least 1 job
	3	0				2011-02-15	70		66-70		2018-02-14	0.087	2018-03-05	1.251	0	0	0	0	never smoker	very high asbestos exposure in at least 1 job
14	4	1	epithelioid	pleural mesothelioma	2016-07-08	2015-06-15	80	80	76-80	12.7961	2017-10-04	0.271	2017-12-06	2.944	0	1	0	0	former smoker	high asbestos exposure in at least 1 job
	4	0				2015-02-27	79		76-80		2018-02-16	0.038	2018-03-20	0.805	0	0	0	0	former smoker	high asbestos exposure in at least 1 job
	4	0				2015-06-11	76		76-80		2018-02-16	0.09	2018-03-20	0.48	0	1	1	0	current smoker	high asbestos exposure in at least 1 job
	4	0				2014-12-09	77		76-80		2018-02-16	0.079	2018-03-20	1.349	1	1	1	0	former smoker	very high asbestos exposure in at least 1 job
	4	0				2015-03-25	77		76-80		2018-02-16	0.288	2018-03-20	1.538	0	1	0	0	former smoker	high asbestos exposure in at least 1 job
17	5	1	epithelioid	peritoneal mesothelioma	2013-07-01	2012-09-07	74	74	71-75	9.76974	2016-12-19	0.208	2014-11-14	2.039	0	1	0	0	former smoker	high asbestos exposure in at least 1 job
	5	0				2012-05-30	73		71-75		2018-02-14	0.158	2018-03-05	1.054	1	1	1	1	former smoker	very high asbestos exposure in at least 1 job
	5	0				2012-06-06	71		71-75		2018-02-14	0.041	2018-03-05	1.472	0	1	0	0	former smoker	high asbestos exposure in at least 1 job
	5	0				2013-01-15	74		71-75		2018-02-15	0.199	2018-03-06	0.778	0	0	0	0	former smoker	high asbestos exposure in at least 1 job
	5	0				2013-01-29	74		71-75		2018-02-15	0.386	2018-03-06	0.841	0	1	0	0	former smoker	high asbestos exposure in at least 1 job
3	6	1	epithelioid	pleural mesothelioma	2010-10-05	2010-10-05	69	69	66-70	0	2016-12-19	0.752	2014-11-20	3.051	0	1	0	0	current smoker	high asbestos exposure in at least 1 job
	6	0				2010-05-18	70		66-70		2018-02-16	0.209	2018-03-21	0.877	0	0	0	0	former smoker	very high asbestos exposure in at least 1 job
	6	0				2010-03-16	70		66-70		2018-02-16	0.14	2018-03-21	0.856	0	1	1	0	former smoker	very high asbestos exposure in at least 1 job
	6	0				2010-04-27	69		66-70		2018-02-16	0.051	2018-03-21	0.581	0	1	0	0	former smoker	high asbestos exposure in at least 1 job
	6	0				2010-11-16	68		66-70		2016-09-15	0.26	2018-03-05	2.314	0	1	0	0	never smoker	high asbestos exposure in at least 1 job
16	7	1	epithelioid	pleural mesothelioma	2012-02-03	2011-10-10	64	64	61-65	3.81579	2016-12-19	0.369	2014-11-14	1.502	0	1	0	0	never smoker	high asbestos exposure in at least 1 job
	7	0				2012-05-10	62		61-65		2018-02-14	0.266	2018-03-05	1.169	0	0	0	0	never smoker	high asbestos exposure in at least 1 job
	7	0				2011-06-30	62		61-65		2018-02-14	0.127	2018-03-05	1.106	0	1	0	0	former smoker	high asbestos exposure in at least 1 job
	7	0				2011-07-14	65		61-65		2018-02-14	0.126	2018-03-05	0.826	0	1	0	0	former smoker	high asbestos exposure in at least 1 job
	7	0				2011-12-14	62		61-65		2018-02-14	0.175	2018-03-05	1.542	0	1	0	0	former smoker	moderate asbestos exposure in at least 1 job
9	8	1	epithelioid	pleural mesothelioma	2012-07-11	2011-12-27	73	73	71-75	6.48026	2016-12-19	0.086	2014-11-14	1.047	0	0	0	0	never smoker	very high asbestos exposure in at least 1 job
	8	0				2011-06-28	72		71-75		2018-02-14	0.337	2018-03-05	0.759	0	0	0	0	never smoker	very high asbestos exposure in at least 1 job
	8	0				2011-11-14	75		71-75		2018-02-14	0.066	2018-03-05	1.196	0	1	0	0	never smoker	high asbestos exposure in at least 1 job
	8	0				2011-05-31	74		71-75		2018-02-14	0.246	2018-03-05	0.922	0	0	0	0	former smoker	very high asbestos exposure in at least 1 job
	8	0				2011-11-28	73		71-75		2016-12-19	0.277	2014-11-13	0.503	0	1	0	0	never smoker	very high asbestos exposure in at least 1 job
5	9	1	biphasic	pleural mesothelioma	2011-10-04	2010-07-13	71	71	71-75	14.7368	2016-12-19	0.604	2014-11-20	2.234	0	0	0	0	former smoker	very high asbestos exposure in at least 1 job
	9	0				2010-08-02	73		71-75		2018-02-14	0.259	2018-03-05	0.75	1	1	1	0	never smoker	high asbestos exposure in at least 1 job
	9	0				2010-09-20	72		71-75		2018-02-14	0.19	2018-03-05	0.937	0	0	0	0	former smoker	very high asbestos exposure in at least 1 job
	9	0				2010-07-15	75		71-75		2018-02-14	0.379	2018-03-05	1.039	0	0	0	0	former smoker	high asbestos exposure in at least 1 job
	9	0				2010-07-16	71		71-75		2017-03-14	0.263	2012-02-21	0.646	0	1	0	0	former smoker	moderate asbestos exposure in at least 1 job
7	10	1	epithelioid	pleural mesothelioma	2015-03-10	2014-02-12	76	76	76-80	12.6316	2017-10-04	0.427	2017-12-06	0.793	0	1	1	1	former smoker	very high asbestos exposure in at least 1 job
	10	0				2013-11-25	78		76-80		2018-02-15	0.725	2018-03-06	2.435	0	1	0	0	former smoker	very high asbestos exposure in at least 1 job
	10	0				2014-02-26	77		76-80		2018-02-15	0.324	2018-03-06	0.563	0	1	1	0	former smoker	high asbestos exposure in at least 1 job
	10	0				2013-09-27	76		76-80		2018-02-15	0.248	2018-03-06	1.182	0	1	0	0	current smoker	very high asbestos exposure in at least 1 job
	10	0				2013-12-19	79		76-80		2018-02-15	0.112	2018-03-06	1.401	1	1	0	0	former smoker	moderate asbestos exposure in at least 1 job
20	11	1	epithelioid	pleural mesothelioma	2014-08-26	2014-03-10	72	72	71-75	5.55921	2016-12-19	0.336	2016-01-13	0.512	0	0	0	0	former smoker	very high asbestos exposure in at least 1 job
	11	0				2014-02-19	74		71-75		2018-02-15	0.329	2018-03-06	0.217	0	1	0	1	former smoker	very high asbestos exposure in at least 1 job
	11	0				2014-04-07	71		71-75		2018-02-15	0.28	2018-03-06	0.845	0	1	0	0	former smoker	very high asbestos exposure in at least 1 job
	11	0				2013-12-11	74		71-75		2018-02-15	0.207	2018-03-06	1.825	0	0	0	0	former smoker	very high asbestos exposure in at least 1 job
	11	0				2014-08-21	75		71-75		2018-02-15	0.323	2018-03-20	1.435	1	1	0	1	former smoker	very high asbestos exposure in at least 1 job
10	12	1	not known	peritoneal mesothelioma	2013-02-14	2012-05-30	74	74	71-75	8.55263	2016-12-19	1.88	2016-12-16	1.815	0	1	0	0	current smoker	very high asbestos exposure in at least 1 job
	12	0				2012-06-21	71		71-75		2018-02-14	0.245	2018-03-05	2.053	0	0	0	0	never smoker	high asbestos exposure in at least 1 job
	12	0				2012-02-28	75		71-75		2018-02-14	0.244	2018-03-05	0.72	0	1	0	0	former smoker	very high asbestos exposure in at least 1 job
	12	0				2012-04-27	71		71-75		2018-02-14	0.209	2018-03-05	1.424	0	0	0	0	former smoker	very high asbestos exposure in at least 1 job
	12	0				2012-10-24	72		71-75		2018-02-14	0.104	2018-03-06	1.274	1	1	0	1	current smoker	high asbestos exposure in at least 1 job
13	13	1	epithelioid	peritoneal mesothelioma	2016-02-02	2015-06-10	74	74	71-75	7.79605	2016-12-19	0.626	2016-06-20	8.122	0	0	0	0	never smoker	very high asbestos exposure in at least 1 job
	13	0				2015-06-30	71		71-75		2018-02-16	0.233	2018-03-20	0.713	0	1	0	0	former smoker	high asbestos exposure in at least 1 job
	13	0				2015-05-11	73		71-75		2018-02-16	0.65	2018-03-20	3.308	0	0	0	0	former smoker	high asbestos exposure in at least 1 job
	13	0				2015-07-28	75		71-75		2018-02-16	0.478	2018-03-20	0.883	0	1	0	0	former smoker	very high asbestos exposure in at least 1 job
	13	0				2014-11-24	72		71-75		2018-02-16	0.024	2018-03-20	0.557	0	1	0	0	never smoker	high asbestos exposure in at least 1 job
25	14	1	biphasic	pleural mesothelioma	2013-11-12	2013-07-18	79	79	76-80	3.84868	2016-12-19	0.704	2014-11-19	1.359	0	1	1	0	never smoker	very high asbestos exposure in at least 1 job
	14	0				2013-10-29	80		76-80		2018-02-15	0.048	2018-03-06	1.628	0	1	0	0	former smoker	high asbestos exposure in at least 1 job
	14	0				2012-12-18	80		76-80		2018-02-15	0.198	2018-03-06	0.604	0	1	0	0	current smoker	high asbestos exposure in at least 1 job
	14	0				2013-01-18	80		76-80		2018-02-15	0.156	2018-03-06	1.516	1	1	1	0	former smoker	high asbestos exposure in at least 1 job
	14	0				2013-04-16	80		76-80		2018-02-15	0.4543	2018-03-06	0.686	0	1	0	0	former smoker	high asbestos exposure in at least 1 job
27	15	1	biphasic	pleural mesothelioma	2012-05-04	2011-09-09	75	75	71-75	7.82895	2016-12-19	0.174	2014-11-19	2.978	0	0	0	0	current smoker	high asbestos exposure in at least 1 job
	15	0				2011-11-29	73		71-75		2018-02-14	0.159	2018-03-05	1.172	0	1	0	0	never smoker	high asbestos exposure in at least 1 job
	15	0				2011-11-24	73		71-75		2018-02-14	0.109	2018-03-05	0.576	1	1	0	0	former smoker	very high asbestos exposure in at least 1 job
	15	0				2011-05-02	72		71-75		2018-02-14	0.122	2018-03-05	0.614	1	0	0	0	never smoker	very high asbestos exposure in at least 1 job
	15	0				2012-03-26	72		71-75		2018-02-14	0.075	2018-03-05	1.289	0	1	1	0	never smoker	high asbestos exposure in at least 1 job
23	16	1	epithelioid	not known	2012-10-02	2011-08-11	66	66	66-70	13.75	2017-10-06	0.123	2017-12-07	0.548	1	1	0	0	former smoker	very high asbestos exposure in at least 1 job
	16	0				2011-03-24	68		66-70		2018-02-14	0.407	2018-03-05	1.401	1	0	0	0	never smoker
	16	0				2011-05-11	70		66-70		2018-02-14	0.107	2018-03-05	0.883	0	1	0	0	former smoker	high asbestos exposure in at least 1 job
	16	0				2011-04-01	66		66-70		2017-04-26	0.129	2018-03-05	1.178	0	1	0	0	former smoker	high asbestos exposure in at least 1 job
	16	0				2011-11-29	69		66-70		2017-04-26	0.162	2018-03-05	0.924	1	1	0	0	current smoker	high asbestos exposure in at least 1 job
24	17	1	sarcomatoid	pleural mesothelioma	2013-12-05	2013-06-03	72	72	71-75	6.08553	2016-12-19	0.429	2014-11-19	0.884	1	1	0	0	former smoker	very high asbestos exposure in at least 1 job
	17	0				2013-06-25	74		71-75		2018-02-15	0.229	2018-03-06	1.473	0	1	0	0	former smoker	high asbestos exposure in at least 1 job
	17	0				2013-10-25	74		71-75		2018-02-15	0.359	2018-03-06	0.62	0	0	0	0	never smoker	high asbestos exposure in at least 1 job
	17	0				2013-02-12	75		71-75		2018-02-15	0.26	2018-03-06	1.091	0	0	0	0	former smoker	very high asbestos exposure in at least 1 job
	17	0				2013-06-14	73		71-75		2018-02-15	0.34	2018-03-06	1.857	0	1	0	0	former smoker	moderate asbestos exposure in at least 1 job
22	18	1	epithelioid	pleural mesothelioma	2012-06-04	2011-08-31	80	80	76-80	9.14474	2016-12-19	0.094	2014-11-19	1.054	0	1	1	0	never smoker	high asbestos exposure in at least 1 job
	18	0				2011-10-17	79		76-80		2018-02-14	0.37	2018-03-05	2.696	0	0	0	0	former smoker	very high asbestos exposure in at least 1 job
	18	0				2012-02-28	80		76-80		2018-02-14	0.428	2018-03-05	1.018	1	1	0	0	former smoker	moderate asbestos exposure in at least 1 job
	18	0				2011-10-19	77		76-80		2017-11-27	0.518	2017-12-11	0.82	0	1	0	0	former smoker	very high asbestos exposure in at least 1 job
	18	0				2011-10-17	76		76-80		2016-12-19	0.208	2014-11-19	0.841	0	0	0	0	former smoker	very high asbestos exposure in at least 1 job
26	19	1	epithelioid	peritoneal mesothelioma	2011-12-16	2011-08-25	71	71	71-75	3.71711	2016-12-19	6.629	2014-11-19	8.353	0	0	0	0	former smoker	very high asbestos exposure in at least 1 job
	19	0				2011-04-28	75		71-75		2018-02-14	0.248	2018-03-05	2.302	0	0	0	0	former smoker	very high asbestos exposure in at least 1 job
	19	0				2012-03-01	75		71-75		2018-02-14	0.647	2018-03-05	1.497	0	1	0	0	former smoker	very high asbestos exposure in at least 1 job
	19	0				2011-05-25	74		71-75		2018-02-14	0.026	2018-03-05	0.699	0	1	1	0	former smoker	very high asbestos exposure in at least 1 job
	19	0				2012-03-16	71		71-75		2018-02-14	0.139	2018-03-05	2.629	1	1	0	0	current smoker	moderate asbestos exposure in at least 1 job
34	20	1	epithelioid	pleural mesothelioma	2015-03-09	2015-01-28	77	77	76-80	1.31579	2017-10-04	0.36	2017-12-06	1.103	0	1	1	0	former smoker	very high asbestos exposure in at least 1 job
	20	0				2014-09-15	76		76-80		2018-02-16	0.065	2018-03-20	0.495	0	0	0	0	never smoker	high asbestos exposure in at least 1 job
	20	0				2015-07-03	80		76-80		2017-03-14	0.136	2018-03-20	1.795	0	0	0	0	current smoker	moderate asbestos exposure in at least 1 job
	20	0				2015-03-12	78		76-80		2018-02-16	0.189	2018-03-20	1.913	0	0	0	0	never smoker	high asbestos exposure in at least 1 job
	20	0				2014-10-21	78		76-80		2018-02-15	0.323	2018-03-20	1.571	0	1	0	0	never smoker	high asbestos exposure in at least 1 job
19	21	1	epithelioid	pleural mesothelioma	2012-04-13	2012-04-13	75	75	71-75	0	2016-12-19	0.206	2014-11-19	1.259	0	1	0	0	former smoker	moderate asbestos exposure in at least 1 job
	21	0				2012-11-07	71		71-75		2018-02-14	0.112	2018-03-06	1.203	1	1	0	0	former smoker	very high asbestos exposure in at least 1 job
	21	0				2012-08-28	73		71-75		2018-02-14	0.158	2018-03-05	0.619	0	1	0	0	former smoker	high asbestos exposure in at least 1 job
	21	0				2012-10-18	75		71-75		2018-02-14	0.068	2018-03-06	0.629	0	1	0	0	former smoker	high asbestos exposure in at least 1 job
	21	0				2012-08-14	75		71-75		2018-02-15	0.436	2018-03-06	1.156	0	0	0	0	former smoker	high asbestos exposure in at least 1 job
15	22	1	epithelioid	pleural mesothelioma	2016-06-28	2015-12-07	77	77	76-80	6.71053	2017-11-27	0.393	2017-12-11	1.123	0	1	0	0	current smoker	very high asbestos exposure in at least 1 job
	22	0				2015-07-15	80		76-80		2018-02-16	0.198	2018-03-20	0.824	1	1	1	1	former smoker	high asbestos exposure in at least 1 job
	22	0				2015-07-06	79		76-80		2018-02-16	0.101	2018-03-20	1.506	0	1	1	0	former smoker	very high asbestos exposure in at least 1 job
	22	0				2016-02-29	78		76-80		2018-02-16	0.036	2018-03-20	1.036	0	1	0	0	former smoker	very high asbestos exposure in at least 1 job
	22	0				2016-04-07	80		76-80		2018-02-16	0.427	2018-03-20	0.945	0	1	0	0	never smoker	very high asbestos exposure in at least 1 job
31	23	1	epithelioid	pleural mesothelioma	2015-01-19	2014-02-07	66	66	66-70	11.3816	2016-12-19	0.301	2016-01-13	0.764	0	1	1	0	former smoker	moderate asbestos exposure in at least 1 job
	23	0				2013-09-26	66		66-70		2018-02-15	0.226	2018-03-06	0.944	1	1	0	0	former smoker	very high asbestos exposure in at least 1 job
	23	0				2014-06-17	69		66-70		2018-02-15	0.507	2018-03-06	0.761	0	1	0	0	current smoker	very high asbestos exposure in at least 1 job
	23	0				2014-07-29	67		66-70		2018-02-15	0.362	2018-03-06	0.392	1	1	0	0	former smoker	very high asbestos exposure in at least 1 job
	23	0				2014-07-10	66		66-70		2018-02-15	0.18	2018-03-20	0.587	0	1	0	0	former smoker	moderate asbestos exposure in at least 1 job
28	24	1	epithelioid	pleural mesothelioma	2014-09-16	2012-07-19	65	65	61-65	25.9539	2016-12-19	0.254	2016-06-20	0.349	0	0	0	0	former smoker	moderate asbestos exposure in at least 1 job
	24	0				2012-11-22	63		61-65		2017-04-26	0.094	2018-03-06	0.777	0	0	0	0	current smoker	high asbestos exposure in at least 1 job
	24	0				2012-07-30	63		61-65		2018-02-14	0.29	2018-03-06	0.83	0	1	0	0	former smoker	high asbestos exposure in at least 1 job
	24	0				2012-05-07	63		61-65		2018-02-14	0.081	2018-03-05	1.428	0	1	0	0	former smoker	high asbestos exposure in at least 1 job
	24	0				2012-08-30	65		61-65		2018-02-15	0.151	2018-03-06	1.963	0	0	0	0	former smoker	high asbestos exposure in at least 1 job
29	25	1	epithelioid	pleural mesothelioma	2012-09-19	2012-08-22	76	76	76-80	0.921053	2016-12-19	0.58	2014-11-20	2.08	0	0	0	0	current smoker	high asbestos exposure in at least 1 job
	25	0				2012-01-23	76		76-80		2018-02-14	0.113	2018-03-05	0.463	1	1	0	0	former smoker	very high asbestos exposure in at least 1 job
	25	0				2013-03-12	76		76-80		2018-02-15	0.173	2018-03-06	0.471	0	1	1	0	never smoker	high asbestos exposure in at least 1 job
	25	0				2012-04-11	79		76-80		2018-02-14	0.135	2018-03-05	0.487	0	1	0	0	former smoker	high asbestos exposure in at least 1 job
	25	0				2013-01-16	80		76-80		2018-02-15	0.183	2018-03-06	1.235	0	1	1	1	never smoker	moderate asbestos exposure in at least 1 job
6	26	1	sarcomatoid	pleural mesothelioma	2014-04-23	2013-08-22	71	71	71-75	8.02632	2016-12-19	0.321	2016-01-13	1.693	1	1	0	0	former smoker	high asbestos exposure in at least 1 job
	26	0				2013-07-16	71		71-75		2018-02-15	0.171	2018-03-06	1.241	0	1	1	0	former smoker	very high asbestos exposure in at least 1 job
	26	0				2014-03-21	74		71-75		2018-02-15	0.197	2018-03-06	1.343	1	1	0	0	former smoker	very high asbestos exposure in at least 1 job
	26	0				2013-03-22	75		71-75		2018-02-15	0.046	2018-03-06	0.724	0	1	0	0	current smoker	high asbestos exposure in at least 1 job
	26	0				2013-04-10	74		71-75		2016-09-15	0.5	2018-03-06	0.617	1	1	1	1	never smoker	high asbestos exposure in at least 1 job
33	27	1	biphasic	pleural mesothelioma	2016-01-20	2015-09-04	79	79	76-80	4.53947	2017-10-05	0.316	2017-12-06	3.17	0	1	1	0	former smoker	very high asbestos exposure in at least 1 job
	27	0				2015-09-29	79		76-80		2018-02-16	0.183	2018-03-20	1.876	0	1	1	0	former smoker	very high asbestos exposure in at least 1 job
	27	0				2015-09-01	77		76-80		2018-02-16	0.118	2018-03-20	0.909	0	1	0	0	former smoker	very high asbestos exposure in at least 1 job
	27	0				2015-08-18	78		76-80		2017-10-05	0.094	2017-12-06	0.662	0	1	1	0	former smoker	moderate asbestos exposure in at least 1 job
	27	0				2016-02-19	77		76-80		2018-02-16	0.224	2018-03-20	0.791	0	1	1	0	former smoker	high asbestos exposure in at least 1 job
11	28	1	epithelioid	pleural mesothelioma	2015-02-06	2012-09-06	80	80	76-80	29.0461	2017-10-04	0.326	2017-12-06	0.994	0	1	0	0	never smoker	moderate asbestos exposure in at least 1 job
	28	0				2012-04-26	76		76-80		2018-02-14	0.136	2018-03-05	0.662	0	1	0	0	former smoker	high asbestos exposure in at least 1 job
	28	0				2012-11-19	77		76-80		2018-02-16	0.131	2018-03-20	1.069	0	0	0	0	former smoker	moderate asbestos exposure in at least 1 job
	28	0				2013-03-13	80		76-80		2018-02-15	0.418	2018-03-06	0.982	0	1	0	0	never smoker	very high asbestos exposure in at least 1 job
	28	0				2012-08-07	79		76-80		2017-04-26	0.332	2018-03-05	2.131	0	1	0	1	current smoker	high asbestos exposure in at least 1 job
12	29	1	sarcomatoid	pleural mesothelioma	2014-02-15	2013-12-16	75	75	71-75	2.00658	2016-12-19	0.067	2016-01-13	1.729	0	1	0	0	never smoker	very high asbestos exposure in at least 1 job
	29	0				2013-05-21	74		71-75		2018-02-15	0.189	2018-03-06	0.703	0	0	1	0	former smoker	high asbestos exposure in at least 1 job
	29	0				2013-09-02	74		71-75		2018-02-15	0.029	2018-03-06	1.625	0	0	1	0	former smoker	very high asbestos exposure in at least 1 job
	29	0				2013-11-29	73		71-75		2018-02-15	0.323	2018-03-06	0.757	0	0	1	0	current smoker	high asbestos exposure in at least 1 job
	29	0				2013-09-25	74		71-75		2018-02-15	0.084	2018-03-06	0.182	0	0	0	0	former smoker	moderate asbestos exposure in at least 1 job
8	30	1	not known	pleural mesothelioma	2015-10-28	2014-10-31	83	83	81-85	11.9079	2016-12-19	0.43	2016-06-20	2.91	1	1	0	0	former smoker	moderate asbestos exposure in at least 1 job
	30	0				2014-10-07	84		81-85		2018-02-16	0.194	2018-03-20	0.818	0	1	1	0	former smoker	high asbestos exposure in at least 1 job
	30	0				2014-11-05	81		81-85		2018-02-15	0.143	2018-03-20	1.059	0	1	0	0	former smoker	high asbestos exposure in at least 1 job
	30	0				2015-05-07	82		81-85		2018-02-16	0.287	2018-03-20	2.574	0	0	0	0	former smoker	high asbestos exposure in at least 1 job
	30	0				2014-06-12	81		81-85		2018-02-15	0.38	2018-03-20	2.025	1	0	0	0	never smoker	moderate asbestos exposure in at least 1 job
30	31	1	epithelioid	pleural mesothelioma	2016-02-28	2015-12-09	76	76	76-80	2.66447	2017-10-04	3.218	2017-12-06	0.873	0	0	0	0	former smoker	high asbestos exposure in at least 1 job
	31	0				2015-11-18	80		76-80		2018-02-16	0.285	2018-03-20	1.232	1	1	0	0	never smoker	very high asbestos exposure in at least 1 job
	31	0				2015-07-14	78		76-80		2018-02-16	0.125	2018-03-20	1.301	1	1	1	1	former smoker	very high asbestos exposure in at least 1 job
	31	0				2015-11-30	79		76-80		2018-02-16	0.273	2018-03-20	2.221	1	1	1	0	former smoker	moderate asbestos exposure in at least 1 job
	31	0				2016-07-06	77		76-80		2018-02-16	0.305	2018-03-20	0.525	0	1	0	0	former smoker	very high asbestos exposure in at least 1 job
18	32	1	epithelioid	not known	2016-06-06	2015-08-28	72	72	71-75	9.30921	2016-12-19	0.42	2016-12-21	0.885	0	1	1	0	former smoker	high asbestos exposure in at least 1 job
	32	0				2015-12-16	72		71-75		2018-02-16	0.008	2018-03-20	0.459	0	0	0	0	former smoker	high asbestos exposure in at least 1 job
	32	0				2015-04-17	72		71-75		2018-02-16	0.147	2018-03-20	1.066	0	1	1	1	former smoker	moderate asbestos exposure in at least 1 job
	32	0				2015-07-21	71		71-75		2018-02-16	0.237	2018-03-20	1.08	0	1	1	0	never smoker	high asbestos exposure in at least 1 job
	32	0				2015-09-09	73		71-75		2018-02-16	0.025	2018-03-20	1.649	0	1	1	0	never smoker	high asbestos exposure in at least 1 job
32	33	1	biphasic	peritoneal mesothelioma	2015-07-10	2015-03-05	73	73	71-75	4.17763	2016-12-19	0.993	2016-06-20	1.349	0	0	0	0	former smoker	high asbestos exposure in at least 1 job
	33	0				2015-08-28	73		71-75		2018-02-16	0.042	2018-03-20	0.307	0	0	0	0	former smoker	moderate asbestos exposure in at least 1 job
	33	0				2015-01-26	73		71-75		2018-02-16	0.143	2018-03-20	1.864	0	1	1	0	former smoker	high asbestos exposure in at least 1 job
	33	0				2015-09-14	73		71-75		2018-02-16	0.348	2018-03-20	0.989	0	0	0	0	former smoker	very high asbestos exposure in at least 1 job
	33	0				2015-04-15	72		71-75		2018-02-16	0.137	2018-03-20	2.823	0	0	0	0	never smoker	very high asbestos exposure in at least 1 job
21	34	1	epithelioid	pleural mesothelioma	2015-03-19	2014-05-02	73	73	71-75	10.5592	2016-12-19	1.05	2016-01-13	1.68	0	0	0	0	former smoker	moderate asbestos exposure in at least 1 job
	34	0				2014-04-29	71		71-75		2018-02-15	0.212	2018-03-20	0.757	0	1	0	0	former smoker	high asbestos exposure in at least 1 job
	34	0				2014-11-25	71		71-75		2018-02-16	0.305	2018-03-20	0.929	0	0	0	0	never smoker	high asbestos exposure in at least 1 job
	34	0				2013-12-16	73		71-75		2018-02-15	0.227	2018-03-06	0.804	1	0	0	0	former smoker	high asbestos exposure in at least 1 job
	34	0				2013-10-18	75		71-75		2018-02-15	0.183	2018-03-06	0.677	0	0	0	0	never smoker	moderate asbestos exposure in at least 1 job
